# Supplementary material for: Spatio-Temporal Study of Galactolipid Biosynthesis in Duckweed Using Mass Spectrometry Imaging and in vivo Isotope Labeling
Source: Plant Cell Physiol. 2024 Mar 28;65(6):986–98. doi: 10.1093/pcp/pcae032 (PMC11758584; doi:10.1093/pcp/pcae032)
Supplement: pcae032_Supp [file pcae032_supp.zip]

Archive with 3 entries (3 files):
- suppl_data/pcp-2024-e-00008-File009.pdf
- suppl_data/pcp-2024-e-00008-File010.mp4
- suppl_data/pcp-2024-e-00008-File011.mp4
